# Supplementary material for: Disinfection of Maternal Environments Is Associated with Piglet Microbiome Composition from Birth to Weaning
Source: mSphere. 2021 Sep 8;6(5):e00663-21. doi: 10.1128/mSphere.00663-21 (PMC8550216; doi:10.1128/mSphere.00663-21)
Supplement: DATA SET S1 [file msphere.00663-21-sd001.xlsx]

## Sheet: summary-statistics
Sample	qPCR Copy number	% of the barcode	% One mismatch bases	Yield (Mbases)	% >= Q30 bases	Mean Quality Score	R1/R2 Reads (pre-processing)	R1/R2 Reads (post-QC)
10_f_1	1216561	0.11	6.95	9	91.08	35.82	14436	13420
10_f_2b	998207	0.13	5.35	10	92.16	36.08	17335	12326
10_o_1	871831	0.1	6.61	8	92.33	36.11	14099	13357
10_o_2b	698959	0.11	5.47	9	91.95	36.02	15735	14863
10_u_1	3663870	0.1	6.43	8	91.97	36.03	14094	13227
10_u_2b	513753	0.12	5.06	10	91.53	35.94	16388	5955
10_v_1	214785	0.11	6.35	9	90.35	35.64	15014	13864
10_v_2b	263825	0.07	5.34	6	90.84	35.77	10146	6856
15_f_1	23927988	0.09	7.06	7	91.14	35.84	12153	11307
15_f_2	3876813	0.11	5.91	9	90.62	35.73	15474	14376
15_o_1	882430	0.09	6.66	7	92.16	36.07	12348	11679
15_o_2	570426	0.13	5.75	11	91.29	35.88	18005	16830
15_u_1	1888753	0.1	6.37	8	91.73	35.97	13853	12981
15_u_2	202570	0.11	5.65	9	91.46	35.91	15462	14554
15_v_1	1890918	0.09	5.74	7	89.7	35.49	12366	11424
15_v_2	1462208	0.14	5.11	11	91.35	35.9	19052	17856
19_f_1	24077435	0.08	5.7	7	90.86	35.78	11566	10729
19_f_2c	10377665	0.11	5.83	9	90.96	35.81	15054	14085
19_o_1	1366319	0.11	5.49	9	92.13	36.06	14710	13899
19_o_2c	960801	0.12	5.83	10	91.36	35.91	15995	15071
19_u_1	1088401	0.11	5.35	9	91.75	35.98	15184	14268
19_u_2c	1655227	0.1	6.58	8	91.17	35.86	13441	12608
19_v_1	83050	0.09	6.22	8	88.04	35.06	12935	11506
19_v_2c	1020995	0.12	5.91	10	90.58	35.72	16350	15148
26_f_1	25761619	0.12	5.2	10	89.49	35.47	15989	14733
26_f_2c	1777975	0.11	5.81	9	91.43	35.91	14717	13826
26_o_1	754131	0.11	5.21	9	91.74	35.97	15668	14769
26_o_2c	250178	0.1	5.92	8	91.33	35.89	13230	12464
26_u_1	1458267	0.11	5.73	9	90.68	35.74	15774	14779
26_u_2c	640159	0.1	5.76	8	91.18	35.86	14070	13199
26_v_1	56634	0.1	5	9	90.1	35.6	14354	13288
26_v_2c	228934	0.1	5.97	9	90.46	35.68	14338	13348
28_f_1	1158537	0.09	5.71	8	90.65	35.73	12949	12034
28_f_2b	1162792	0.11	5.49	9	90.95	35.8	15720	14584
28_o_1	1101825	0.11	6.11	9	91.96	36.02	15422	14513
28_o_2b	858362	0.13	5.74	10	90.84	35.77	17348	16087
28_u_1	1676903	0.1	5.59	8	91.21	35.86	13903	13002
28_u_2b	3859720	0.09	6.12	7	90.6	35.73	12181	11404
28_v_1	1564999	0.08	6.1	6	90.83	35.77	10370	9688
28_v_2b	2321756	0.1	5.88	8	89.89	35.55	13224	12291
44_2_F_1	855486	0.1	6.6	8	90.38	35.64	13037	12150
44_2_F_2	13526190	0.13	6.11	11	92.54	36.16	17514	16551
44_2_F_3	550752	0.11	7.05	9	91.53	35.94	14825	13992
44_2_F_4	591606	0.1	5.33	8	90.63	35.72	13966	13017
44_2_N_1	98292	0.08	5.56	7	91.36	35.88	11607	10834
44_2_N_2	406476	0.07	6.05	6	90.32	35.62	9514	8783
44_2_N_3	111104	0.11	5.04	9	91.11	35.83	15526	14530
44_2_N_4	182631	0.09	5.38	7	92.19	36.09	12023	11431
44_3_F_1	300740	0.1	5.79	8	91.4	35.88	13486	12642
44_3_F_2	6906533	0.1	8.42	8	91.19	35.85	13496	12489
44_3_F_3	1330017	0.1	7.31	9	92.1	36.06	14230	13453
44_3_F_4	234843	0.07	5.24	6	90.39	35.64	10277	8180
44_3_N_1	65536	0.08	4.48	7	91.6	35.94	11485	10780
44_3_N_2	296781	0.04	6.23	4	89.74	35.47	5939	5409
44_3_N_3	47211	0.1	5.21	8	91.7	35.97	13795	13020
44_3_N_4	75772	0.12	5.42	10	92.35	36.11	15891	15065
44_4_F_1	469234	0.1	6.55	8	91.99	36.03	13486	12667
44_4_F_2	3158827	0.12	7.34	10	91.78	35.98	16284	15261
44_4_F_3	3601992	0.1	7.88	8	91.82	35.99	13852	13048
44_4_F_4	772598	0.1	6.42	8	90.75	35.75	13068	12127
44_4_N_1	82525	0.07	4.41	5	85.56	34.54	8933	8243
44_4_N_2	217329	0.06	6.9	5	90.27	35.6	8322	7659
44_4_N_3	46411	0.11	5.72	9	91.61	35.94	14955	14065
44_4_N_4	16290	0.1	5.93	8	91.27	35.86	13526	12666
44_5_F_1	4086581	0.1	5.79	8	92.12	36.06	13567	12795
44_5_F_2	118048388	0.13	6.9	11	91.6	35.94	18194	17001
44_5_F_3	1418038	0.11	7.41	9	92.48	36.14	14798	13943
44_5_F_4	3166253	0.07	7.22	6	90.56	35.7	10062	9358
44_5_N_1	29110	0.1	5.25	8	91.25	35.86	13456	12594
44_5_N_2	362422	0.06	6.63	5	89.9	35.52	8293	7593
44_5_N_3	193158	0.11	5.38	9	92.05	36.05	14989	14185
44_5_N_4	184543	0.11	5.47	9	91.78	35.99	14727	13886
44_6_F_1	734664	0.1	5.45	8	90.88	35.76	13786	8995
44_6_F_2	15089615	0.11	6.77	9	92.16	36.07	14969	14140
44_6_F_3	5184616	0.1	7.2	8	92.61	36.17	13387	12629
44_6_F_4	154746	0.07	6.76	6	89.68	35.51	10008	9198
44_6_N_1	56791	0.07	5.75	6	91.56	35.93	9185	8640
44_6_N_2	436573	0.07	6.03	6	90.53	35.66	9862	9083
44_6_N_3	155097	0.12	5.51	10	91.98	36.03	16456	15545
44_6_N_4	246350	0.12	5.54	10	91.76	35.98	16727	15706
484_F_1	584803	0.1	6.75	8	92.36	36.12	13861	13158
484_F_2	4005268	0.09	6.09	7	90.15	35.59	12147	11243
484_F_3	1456537	0.11	4.92	9	91.79	35.98	14829	13950
484_F_4	1495973	0.08	5.61	7	90.95	35.76	11238	10375
484_N_1	66124	0.1	6.02	8	91.32	35.88	14036	13139
484_N_2	691726	0.09	6.44	8	91.59	35.92	12747	11985
484_N_3	138594	0.1	5.24	8	91.42	35.91	13959	13040
484_N_4	206163	0.11	6.66	9	91.86	36	14738	13885
485_F_1	148151	0.1	6.9	8	92.4	36.12	13561	12843
485_F_2	3415231	0.09	6.2	7	90.12	35.57	11661	10753
485_F_3	14690052	0.1	4.99	8	91.67	35.95	14021	13098
485_F_4	11162791	0.07	6.02	6	91.15	35.82	9242	8668
485_N_1	302238	0.12	6.01	10	91.33	35.87	16038	15003
485_N_2	871459	0.11	6.26	9	91.79	35.98	15202	14284
485_N_3	166125	0.11	6.07	9	91.56	35.94	14998	14121
485_N_4	178401	0.11	6.53	9	92.1	36.05	15468	14621
487_F_1	4897291	0.1	5.78	8	92.04	36.03	13041	12291
487_F_2	2274747	0.04	6.31	3	89.18	35.34	4943	4513
487_F_3	17862868	0.09	5.66	8	90.08	35.58	12739	11676
487_F_4	74470	0.07	5.58	6	90.56	35.68	10246	9489
487_N_1	216856	0.11	5.97	9	91.49	35.92	15758	14763
487_N_2	649859	0.08	5.21	6	91.67	35.91	10577	9863
487_N_3	138251	0.12	5.32	10	90.95	35.79	16304	15137
487_N_4	125435	0.11	6.42	9	92.33	36.11	14565	13730
488_F_1	1259383	0.1	5.91	8	91.46	35.9	13413	12626
488_F_2	30768039	0.1	5.83	8	90.57	35.68	13085	12184
488_F_3	336312	0.12	5.15	10	91.05	35.8	16359	15150
488_F_4	2077445	0.08	5.26	7	89.56	35.46	10843	10176
488_N_1	311737	0.11	5.86	9	91.81	35.99	15438	4486
488_N_2	658133	0.08	7.33	6	90.4	35.64	10597	9782
488_N_3	337734	0.13	5.4	11	91.79	35.98	17616	16604
488_N_4	336029	0	15.62	0	85.72	34.52	365	306
489_F_1	492627	0.09	6.22	7	91.68	35.95	11687	10949
489_F_2	3131159	0.1	6.03	8	90.02	35.56	13808	12773
489_F_3	2247556	0.1	7.16	8	92.69	36.19	13876	13137
489_F_4	300989	0.08	5.66	7	90.52	35.67	11104	10273
489_N_1	574217	0.13	5.16	11	91.74	35.98	18135	13895
489_N_2	419987	0.07	6.56	5	91.19	35.82	8951	8315
489_N_3	172847	0.11	5.11	9	91.24	35.86	14451	13442
489_N_4	245105	0.11	7.01	9	91.65	35.96	14409	13523
490_F_1	15563466	0.1	5.79	8	91.92	36	13206	12446
490_F_2	25907840	0.08	5.51	7	91.06	35.79	11109	10364
490_F_3	6142066	0.1	8.53	8	91.38	35.89	13607	12655
490_F_4	694029	0.08	5.69	7	91.32	35.85	11493	10645
490_N_1	292393	0.11	5.69	9	90.61	35.71	14753	13754
490_N_2	832447	0.09	5.97	7	90.87	35.75	11998	11183
490_N_3	220162	0.11	5.76	9	91.8	35.99	14626	13802
490_N_4	163300	0.11	6.43	9	91.77	35.98	14427	13556
491_F_1	2358130	0.11	5.77	9	91.95	36.03	15238	14340
491_F_2	5310487	0.09	5.84	8	90.41	35.64	12626	11658
491_F_3	4797678	0.1	7.33	8	91.58	35.94	13316	12454
491_F_4	384471	0.07	5.97	6	87.06	34.89	10193	9331
491_N_1	223319	0.12	5.55	10	92.08	36.04	16002	15124
491_N_2	841196	0.08	5.66	7	91.17	35.81	11514	10766
491_N_3	49517	0.1	5.36	8	91.5	35.92	13687	12848
491_N_4	140260	0.11	5.74	9	91.39	35.89	14609	13668
492_F_1	4636599	0.08	5.82	7	91.38	35.88	11150	10409
492_F_2	4488491	0.09	6.09	7	90.28	35.6	12436	11520
492_F_3	3927258	0.1	7.22	8	92.01	36.03	13269	12445
492_F_4	3866986	0.09	5.3	8	91.55	35.92	12672	11864
492_N_1	513971	0.1	4.93	8	90.72	35.73	13574	6326
492_N_2	731268	0.06	6.08	5	91.02	35.75	7862	7305
492_N_3	235235	0.11	5.64	9	90.91	35.78	15016	13981
492_N_4	407860	0.11	5.76	9	91.8	35.99	14790	13803
493_F_1	4494538	0.1	6.15	8	91.13	35.8	13367	1197
493_F_2	473627	0.09	5.79	8	89.79	35.51	12796	11795
493_F_3	3608539	0.11	6.9	9	92.03	36.03	15769	14775
493_F_4	2396112	0.09	6.05	7	90.74	35.72	11698	10802
493_N_1	327342	0.11	4.99	9	91.52	35.92	14599	13666
493_N_2	693574	0.06	6.3	5	91.12	35.79	8525	7901
493_N_3	351345	0.11	5.21	9	90.86	35.77	14712	13791
493_N_4	377304	0.08	6.47	7	91.46	35.91	11135	8739
4_f_1	526318	0.1	6.6	9	91.34	35.88	14184	13217
4_f_2c	980946	0.12	5.77	10	91.46	35.92	16243	15167
4_o_1	2504906	0.1	7.25	8	91.97	36.03	13836	13008
4_o_2c	432890	0.12	5.14	10	91.92	36.03	16470	15598
4_u_1	203764	0.09	6.15	8	89.93	35.54	12923	11729
4_u_2c	323966	0.12	5.43	10	91.44	35.92	15858	14928
4_v_1	107188	0.09	7.06	7	89.96	35.55	11790	10951
4_v_2c	327213	0.05	5.23	5	90.28	35.6	7477	6839
54_1_F_1	87639	0.12	6.34	10	88.33	35.11	16014	5302
54_1_F_2	584870	0.12	6.73	10	91.93	36.01	16131	15153
54_1_F_3	1291962	0.08	6.56	7	91.72	35.96	11048	10304
54_1_F_4	11032757	0.07	6.51	6	90.21	35.64	10142	9416
54_1_N_1	49603	0.11	5.15	9	90.74	35.75	14918	13865
54_1_N_2	1207038	0.09	6.13	8	90.71	35.72	12533	11689
54_1_N_3	168296	0.12	5.04	10	91.37	35.89	16427	15384
54_1_N_4	81436	0.08	5.3	7	90.46	35.66	11232	10388
54_2_F_1	178793	0.11	6.52	9	90.66	35.71	14924	13988
54_2_F_2	93004857	0.13	6.44	11	91.71	35.97	17469	16288
54_2_F_3	935282	0.1	6.23	8	91.67	35.94	13167	12291
54_2_F_4	2061769	0.09	6.1	7	91.1	35.83	12233	11395
54_2_N_1	11472	0.1	6.61	8	91.28	35.87	14044	13157
54_2_N_2	180003	0.06	6.64	5	91.17	35.82	7985	7518
54_2_N_3	104003	0.11	5.49	9	91.39	35.89	15692	14768
54_2_N_4	201287	0.07	5.09	6	91.18	35.82	10251	9535
54_3_F_1	163861	0.1	6.77	9	89.75	35.48	14334	7249
54_3_F_2	1308310	0.16	4.93	13	92	36.03	21375	20060
54_3_F_3	6604526	0.1	5.95	8	90.9	35.77	13822	12811
54_3_F_4	1808510	0.08	7.35	7	91.16	35.83	11063	10305
54_3_N_1	33445	0.11	6.53	9	91.21	35.85	14951	13971
54_3_N_2	738949	0.07	6.09	6	91.06	35.8	10256	9552
54_3_N_3	40258	0.12	4.88	10	91.37	35.88	16341	15384
54_3_N_4	189355	0.07	5.8	6	90.88	35.75	10227	9496
54_4_F_1	13319	0.09	6.74	7	88.12	35.07	12100	11128
54_4_F_2	60802022	0.11	6.81	9	91.12	35.83	14735	13734
54_4_F_3	47197127	0.09	6.22	8	91.73	35.96	12884	12005
54_4_F_4	19426485	0.08	6.41	7	90.36	35.64	11427	10476
54_4_N_1	9423	0.08	7.51	7	90.85	35.77	10824	10054
54_4_N_2	523588	0.08	6.3	6	91.01	35.79	10657	9959
54_4_N_3	148968	0.12	4.64	10	92.02	36.03	15833	14924
54_4_N_4	126122	0.05	5.41	4	90.41	35.64	6984	6464
54_5_F_1	108718	0.09	6.32	7	91.15	35.82	12159	11352
54_5_F_2	19221689	0.12	6.1	10	91.76	35.98	16696	15667
54_5_F_3	32066682	0.1	6.22	9	91.51	35.91	14266	13288
54_5_F_4	2487388	0.09	6.19	7	90.89	35.78	12006	825
54_5_N_1	59955	0.08	6.76	7	91.1	35.83	11285	10533
54_5_N_2	425815	0.1	6.29	8	90.32	35.66	13604	12713
54_5_N_3	353636	0.07	5.22	6	91.32	35.88	10284	9636
54_5_N_4	390377	0.06	5.75	5	90.65	35.69	8378	7748
54_6_F_1	261021	0.1	7.3	8	90.93	35.77	13560	12605
54_6_F_2	50043313	0.12	5.93	10	91.55	35.92	15837	14838
54_6_F_3	5907982	0.1	6.07	9	91.85	35.98	14274	13412
54_6_F_4	7799167	0.09	5.79	8	89.85	35.55	13030	12072
54_6_N_1	13607	0.09	6.6	8	91.28	35.87	12485	11739
54_6_N_2	535102	0.09	5.84	7	91.46	35.9	11985	11268
54_6_N_3	245399	0.1	5.31	8	91.82	35.99	13566	12740
54_6_N_4	203195	0.08	4.99	7	90.3	35.62	11324	10477
54_7_F_1	34002	0.11	5.65	9	91.28	35.87	15760	14807
54_7_F_2	1900478	0.11	5.95	9	91.46	35.9	14657	13677
54_7_F_3	7337370	0.11	6.2	9	91.52	35.93	14516	13576
54_7_F_4	1688383	0.09	5.9	7	91.25	35.85	12211	11305
54_7_N_1	25540	0.08	7.05	7	90.9	35.78	11146	10381
54_7_N_2	183747	0.09	6.06	7	90.96	35.78	12076	11240
54_7_N_3	483895	0.1	5.14	8	91.55	35.93	13934	13101
54_7_N_4	79833	0.08	5.31	7	90.88	35.75	10926	10165
54_9_F_1	52672	0.11	6.39	9	90.33	35.62	14534	13562
54_9_F_2	80559879	0.11	6.51	9	91.83	36	14738	13894
54_9_F_3	10652490	0.1	6.23	9	92.26	36.08	14143	13320
54_9_F_4	2803749	0.09	5.92	8	91.62	35.94	12550	11760
54_9_N_1	12201	0.08	7.14	7	91.3	35.87	11579	10865
54_9_N_2	411539	0.1	6.31	9	91.52	35.93	14260	13396
54_9_N_3	281397	0.11	5.37	9	91.3	35.87	15244	14262
54_9_N_4	94879	0.08	5.34	7	90.52	35.66	10866	10024
602_F_1	483276	0.1	6.15	8	91.13	35.82	13666	12777
602_F_2	12026331	0.11	6.68	9	91.93	36.01	15289	14319
602_F_3	10370014	0.1	7.25	8	91.83	35.99	13536	12691
602_F_4	1376776	0.08	6.29	6	90.89	35.78	10793	10017
602_N_1	45476	0.09	5.32	7	90.98	35.81	12020	11272
602_N_2	234395	0.09	5.24	8	91.11	35.82	12561	11789
602_N_3	109996	0.1	5.46	8	91.16	35.84	13698	12828
602_N_4	504871	0.1	5.5	9	90.89	35.79	14334	13445
605_F_1	657414	0.09	6.02	7	91.43	35.9	12402	11638
605_F_2	53630464	0.12	7.44	10	91.14	35.84	16958	15826
605_F_3	11070467	0.1	7.54	9	91.36	35.89	14249	13325
605_F_4	2844043	0.08	6.24	7	90.76	35.75	11394	10612
605_N_1	132790	0.1	5.11	8	91.71	35.96	13278	7824
605_N_2	324908	0.07	7.42	6	89.76	35.51	9243	8570
605_N_3	263211	0.12	5.29	10	91.9	36.01	15864	14998
605_N_4	119849	0.11	5.5	9	91.82	36	15666	14837
609_F_1	2934798	0.1	6.06	8	91.83	35.99	13342	12565
609_F_2	1880219	0.13	6.79	11	92.27	36.09	18097	15045
609_F_3	2541087	0.11	5.57	9	91.58	35.93	14860	13876
609_F_4	3096591	0.08	6.34	7	90.57	35.71	11027	10236
609_N_1	73566	0.1	5.71	8	91.23	35.85	13456	12516
609_N_2	420438	0.07	6	6	91.04	35.8	9739	9053
609_N_3	304819	0.11	5.08	9	91.03	35.81	15020	13922
609_N_4	271416	0.1	5.88	9	92.06	36.04	14378	6291
610_F_1	986929	0.1	5.95	8	91.48	35.91	13437	12590
610_F_2	7555264	0.13	6.77	11	92.64	36.18	18094	17153
610_F_3	54648852	0.09	7.63	8	91.47	35.91	12957	12207
610_F_4	516056	0.1	6.77	8	90.63	35.73	13169	12267
610_N_1	61504	0.1	4.95	8	91.51	35.92	13451	12624
610_N_2	207451	0.07	6.59	6	90.99	35.77	9626	8932
610_N_3	64443	0.09	5.09	7	92.13	36.07	12092	11486
610_N_4	188699	0.11	5.38	9	91.64	35.95	15198	3270
69_1_F_1	1333021	0.08	4.67	7	92.02	36.02	11339	10673
69_1_F_2	8209967	0.12	6.36	10	91.99	36.03	16173	15209
69_1_F_3	1556938	0.1	5.41	9	91.45	35.91	14355	13398
69_1_F_4	2149222	0.09	6.48	7	90.51	35.7	12366	11470
69_1_N_1	164006	0.11	6.09	9	90.94	35.79	15084	14013
69_1_N_2	305741	0.1	7.32	8	92.13	36.06	13994	13207
69_1_N_3	408487	0.09	5.28	8	91.67	35.94	12852	11999
69_1_N_4	484423	0.1	4.98	8	91.11	35.83	13343	14013
69_2_F_1	4260978	0.12	4.84	10	91.78	35.98	16812	15774
69_2_F_2	4806368	0.1	6.89	8	91.11	35.84	13490	12606
69_2_F_3	1088256	0.1	5.74	8	91.1	35.83	13505	12569
69_2_F_4	564413	0.09	5.66	8	91.14	35.85	12607	11827
69_2_N_1	266498	0.12	5.2	10	90.14	35.61	16524	15295
69_2_N_2	520157	0.11	7.28	9	91.83	35.99	15283	14335
69_2_N_3	92444	0.08	5.28	7	91.48	35.9	11302	10598
69_2_N_4	175732	0.09	4.72	8	91.57	35.94	12944	8444
69_6_F_1	2820644	0.05	5.15	4	91.75	35.98	6510	6160
69_6_F_2	2693427	0.1	6.87	8	91.3	35.87	13356	12531
69_6_F_3	1459048	0.11	5.36	9	90.68	35.74	14673	13675
69_6_F_4	867000	0.11	6.3	9	91.78	35.98	14915	14002
69_6_N_1	351478	0.1	7.28	8	90.54	35.7	13567	12503
69_6_N_2	1349567	0.1	7.43	8	92.07	36.05	14043	13289
69_6_N_3	272203	0.08	5.53	6	92.11	36.03	10751	10122
69_6_N_4	242533	0.1	5.59	8	91.69	35.96	13222	12380
69_7_F2	400100	0.09	6.54	8	91.24	35.85	14849	13831
69_7_F_1	4049974	0.11	4.77	9	90.83	35.73	12776	11865
69_7_F_3	2436134	0.1	5.82	8	85.84	34.62	13233	11859
69_7_F_4	2717181	0.11	5.89	9	91.25	35.87	14615	13663
69_7_N_1	886339	0.09	6.4	7	91.19	35.85	11733	10893
69_7_N_2	487258	0.09	7.58	8	91.99	36.02	12744	11968
69_7_N_3	151243	0.09	5.55	8	90.76	35.73	12524	11632
69_7_N_4	330708	0.1	4.97	8	92.18	36.08	13261	12568
728_N_4	53920	0.05	5.95	4	90.42	35.63	16455	15142
728_F_1	46797	0.12	5.48	10	89.17	35.33	15209	14272
728_F_2	8785085	0.11	6.37	9	91.54	35.93	14414	13450
728_F_3	7524440	0.11	6.65	9	91.35	35.88	13391	12478
728_F_4	999173	0.1	5.47	8	90.84	35.77	10273	9617
728_N_1	76706	0.07	7.4	6	91.08	35.83	11427	10627
728_N_2	833030	0.08	7.45	7	90.33	35.65	14468	13698
728_N_3	1359738	0.11	5.14	9	92.22	36.08	7070	6508
732_F_1	38584	0.1	5.51	8	89.13	35.32	13851	12845
732_F_2	60027407	0.13	5.85	10	91.63	35.95	17275	765
732_F_3	3437321	0.09	6.33	8	90.69	35.73	12693	11767
732_F_4	171069	0.09	5.23	8	89.78	35.54	12622	11817
732_N_1	71251	0.09	6.55	7	91.26	35.86	11930	11128
732_N_2	283713	0.09	6.61	7	91.59	35.94	12021	11244
732_N_3	703723	0.11	5.66	9	91.56	35.93	14449	13527
732_N_4	338902	0.08	5.53	7	90.64	35.69	10862	10037
733_F_1	49098	0.11	5.68	9	89.65	35.46	15409	7985
733_F_2	10489650	0.1	5.96	9	92.13	36.07	14131	13371
733_F_3	3959383	0.12	5.79	10	92.03	36.04	16848	15839
733_F_4	1263361	0.09	5.85	8	91.14	35.83	12846	11929
733_N_1	115422	0.1	7.46	8	91.07	35.82	13437	12487
733_N_2	137292	0.08	6.75	6	91.5	35.91	10300	9663
733_N_3	480252	0.11	5.39	9	91.28	35.87	14910	5107
733_N_4	416348	0.07	5.47	6	90.84	35.74	10177	9417
734_F_1	93375	0.12	5.41	10	89.99	35.54	16150	15046
734_F_2	6366	0.09	5.59	8	92.75	36.21	12871	12333
734_F_3	6788094	0.09	7.81	8	91.19	35.84	12962	12061
734_F_4	1100197	0.11	5.73	9	91.71	35.95	14737	13815
734_N_1	63953	0.1	6.95	8	91.26	35.87	13631	12712
734_N_2	468472	0.1	6.52	8	91.6	35.94	13419	12640
734_N_3	423365	0.1	5.68	8	91.8	35.99	13907	13061
734_N_4	314240	0.1	5.48	8	91.12	35.81	13970	12977
735_F_1	626439	0.1	5.39	8	91.1	35.83	13726	12834
735_F_2	4545192	0.12	5.7	10	91.47	35.91	17028	15916
735_F_3	8232053	0.1	6.75	8	92.04	36.03	13795	12883
735_F_4	3135833	0.08	5.97	7	91.03	35.81	10989	10241
735_N_1	123842	0.11	6.59	9	91.08	35.82	14426	13468
735_N_2	750999	0.09	6.11	8	90.47	35.69	13031	12211
735_N_3	506088	0.11	5.35	9	92.01	36.03	15103	14246
735_N_4	142964	0.09	5.35	8	91.66	35.94	12633	11873
736_F_1	80281	0.12	5.15	10	90.82	35.74	16704	3250
736_F_2	14417431	0.12	5.3	10	91.24	35.85	15805	14708
736_F_3	5202	0.09	6.63	7	92.06	36.04	11778	11128
736_F_4	4268964	0.09	5.8	8	91.73	35.97	12817	11970
736_N_1	18914	0.1	6.12	8	90.99	35.81	13696	12812
736_N_2	481968	0.09	6.55	8	91.44	35.9	12703	11870
736_N_3	486141	0.1	5.16	9	91.4	35.89	14257	13314
736_N_4	139715	0.09	6.42	7	91.21	35.83	11981	11190
739_F_1	101857	0.11	5.64	9	90.7	35.74	15396	14379
739_F_2	1393598	0.1	4.4	8	91.72	35.97	13651	12806
739_F_3	6475176	0.11	6.57	9	91.15	35.84	14770	13717
739_F_4	4437779	0.1	6.83	8	90.96	35.79	14093	13083
739_N_1	36355	0.1	5.76	8	91.27	35.86	13383	12484
739_N_2	591654	0.1	6.9	8	91.48	35.91	13078	12247
739_N_3	693526	0.11	5.19	9	91.28	35.87	14710	13694
739_N_4	299756	0.09	5.2	7	91.6	35.94	11812	11193
741_F_1	60679	0.09	5.86	7	89.58	35.46	12078	11278
741_F_2	614585	0.1	4.63	8	91.77	35.97	13892	13007
741_F_3	86728870	0.08	6.7	7	91.6	35.94	11267	10510
741_F_4	954995	0.07	5.32	6	90.66	35.73	10207	9443
741_N_1	51242	0.09	6.03	7	91.2	35.86	11815	11091
741_N_2	738369	0.09	6.58	8	89.93	35.57	12467	11631
741_N_3	767191	0.14	6.05	11	92.04	36.04	18956	17771
741_N_4	345185	0.1	5.51	8	91.31	35.87	13757	12850
742_F_1	175999	0.11	5.42	9	91.02	35.81	14737	13837
742_F_2	1757328	0.1	4.9	8	91.5	35.91	13993	13061
742_F_3	3211390	0.11	6.19	9	91.06	35.82	14416	13409
742_F_4	14253372	0.09	5.8	8	90.96	35.79	12561	10458
742_N_1	169065	0.1	5.63	9	90.95	35.8	14236	13288
742_N_2	680613	0.1	6.1	8	92.07	36.05	14090	13275
742_N_3	74001	0.09	8.57	8	91.63	35.95	12667	11924
742_N_4	159632	0.09	4.83	7	91.35	35.87	12094	11307
743_F_1	49945	0.1	6.57	8	89.69	35.46	13730	12562
743_F_2	277866	0.11	4.8	9	91.19	35.85	14969	13956
743_F_3	5547626	0.11	6.73	9	91.24	35.86	15214	14244
743_F_4	1579163	0.11	5.28	9	90.59	35.72	14776	13753
743_N_1	39821	0.08	5.4	7	90.05	35.61	10816	10133
743_N_2	882628	0.09	6.61	7	91.05	35.82	12443	11634
743_N_3	274093	0.1	7	8	92.27	36.09	13462	12714
743_N_4	354194	0.07	5.55	5	91.84	35.97	9079	8518
814_F_1	608423	0.09	7.45	7	91.53	35.91	12021	11284
814_F_2	1769	0.02	5.94	2	91.38	35.89	2794	2618
814_F_3	1705024	0.11	5.74	9	90.61	35.71	15209	14063
814_F_4	8555979	0.05	5.02	4	90.96	35.76	7312	6728
814_N_1	101275	0.11	5.87	9	90.9	35.78	15692	14519
814_N_2	1383519	0.09	7.64	8	91.32	35.87	12707	11888
814_N_3	63616	0.1	5.96	8	91.56	35.94	13884	9499
814_N_4	582286	0.1	4.26	8	91.68	35.96	13933	13046
817_F_1	1676680	0.09	6.82	8	92.07	36.04	12807	12045
817_F_2	4640017	0.12	5.73	10	91.4	35.89	16424	15302
817_F_3	3419792	0.13	4.61	10	91.47	35.92	17355	16251
817_F_4	2904354	0.06	5.7	5	90.3	35.61	8435	7762
817_N_1	501164	0.09	5.89	8	90.7	35.73	12829	11805
817_N_2	549980	0.11	6	9	91.93	36.02	15405	14471
817_N_3	156374	0.1	5.56	8	91.12	35.84	13974	13006
817_N_4	125472	0.08	5.14	6	90.89	35.78	10778	10010
818_F_1	5131745	0.13	5.99	11	91.9	36	18261	17126
818_F_2	62279488	0.12	6.06	10	91.17	35.85	15848	14785
818_F_3	5093417	0.11	6.27	9	90.81	35.75	14849	13810
818_F_4	67701	0.01	17.29	0	87.54	34.95	717	634
818_N_1	283642	0.1	5.8	8	90.72	35.72	13355	12373
818_N_2	657129	0.1	6.17	8	91.97	36.01	13381	12651
818_N_3	349466	0.1	6.31	9	91.06	35.83	14285	13213
818_N_4	387550	0.12	5.08	10	91.66	35.96	16669	15637
820_F_1	645459	0.1	7.15	8	91.3	35.86	13416	12534
820_F_2	1033359	0.11	5.86	9	91.85	36	15292	14311
820_F_3	11402485	0.12	5.14	10	91.48	35.91	16666	15554
820_F_4	13520828	0.02	7.84	2	86.18	34.66	3150	2811
820_N_1	466820	0.1	5.84	8	90.85	35.76	13211	12242
820_N_2	699101	0.1	6.11	8	91.94	36.01	13459	12622
820_N_3	101383	0.11	6.07	9	91.56	35.93	14513	13617
820_N_4	205585	0.12	6.95	10	91	35.81	16310	15159
821_F_1	473509	0.09	7.17	8	90.41	35.63	12937	12041
821_F_2	14252119	0.11	5.87	9	91.18	35.84	14901	13903
821_F_3	25393564	0.12	5.06	10	90.79	35.74	16820	15587
821_F_4	2168248	0.07	5.45	5	90.82	35.73	9106	8398
821_N_1	441084	0.13	4.76	11	91.31	35.88	17966	6011
821_N_2	651621	0.11	6.15	9	92.47	36.13	15365	14577
821_N_3	260324	0.09	6.53	7	91.56	35.93	11662	10930
821_N_4	264108	0.11	6.5	9	91.84	35.99	14946	13935
822_F_1	1514018	0.1	7.89	8	91.46	35.9	13630	12779
822_F_2	313389	0.13	5.77	11	91.02	35.81	17534	16284
822_F_3	6633360	0.14	5.16	11	91.55	35.92	19088	17899
822_F_4	2605311	0.07	6.67	6	90.43	35.64	9695	8944
822_N_1	867624	0.09	6.3	8	90.09	35.6	12906	11965
822_N_2	1242836	0.1	6.33	8	92.77	36.19	13681	13001
822_N_3	158800	0.1	5.72	8	90.92	35.79	13888	12952
822_N_4	174783	0.11	7.18	9	92.02	36.04	15561	14630
823_F_1	578157	0.1	7.94	8	91.44	35.9	13068	12264
823_F_2	9197564	0.11	5.26	9	90.54	35.68	15628	14462
823_F_3	1475180	0.15	5.07	12	92.1	36.05	20557	19390
823_F_4	654305	0.08	5.36	7	90.36	35.63	11353	10393
823_N_1	1002995	0.11	5.46	9	90.36	35.66	15100	13946
823_N_2	4230874	0.11	6.07	9	92.88	36.22	15195	14457
823_N_3	458868	0.1	5.52	9	91.23	35.85	14350	13420
823_N_4	161107	0.1	6.26	8	92.46	36.14	13902	13170
824_F_1	786662	0.1	6.77	8	91.57	35.91	13989	13083
824_F_2	7679095	0.09	6.81	7	89.49	35.43	11994	11015
824_F_3	10	0.12	4.89	10	91.95	36.01	16473	15552
824_F_4	590349	0.08	5.37	6	90.55	35.67	10362	9553
824_N_1	693770	0.11	5.68	9	91.15	35.84	15742	14736
824_N_2	729038	0.11	5.81	9	92.49	36.14	15446	14655
824_N_3	78278	0.11	5.59	9	91.63	35.95	14715	13938
824_N_4	124797	0.11	6.61	9	92.18	36.08	15258	14381
825_F_1	604104	0.09	7.92	7	91.05	35.8	12332	11448
825_F_2	924057	0.09	5.96	8	90.75	35.73	12644	11770
825_F_3	67881986	0.12	5.06	10	91.41	35.9	17098	15983
825_F_4	5124189	0.07	5.26	6	86.96	34.87	9597	8794
825_N_1	686506	0.12	5.26	10	90.67	35.73	16380	15126
825_N_2	214396	0.11	6.1	9	92.89	36.23	15737	15014
825_N_3	231073	0.11	6	9	91.14	35.83	15240	14194
825_N_4	280956	0.11	7.06	9	91.77	35.99	15142	14208
889_F_1	411599	0.11	5.53	9	91.3	35.86	15447	14480
889_F_2	10764347	0.13	5.53	11	91.18	35.85	18240	16993
889_F_3	2460479	0.09	6	8	90.5	35.69	12791	11818
889_F_4	1211916	0.1	5.46	9	91.09	35.82	14217	13268
889_N_1	241583	0.1	6.31	8	91.22	35.85	13874	12994
889_N_2	737670	0.11	7.68	9	91.85	35.99	14574	13662
889_N_3	81235	0.03	6.71	3	87.77	35.03	4518	4140
889_N_4	604927	0.11	5.21	9	92.41	36.13	14615	13809
890_F_1	3500676	0.09	4.81	8	91.4	35.89	12485	11728
890_F_2	1057483	0.11	7.57	9	90.7	35.73	15544	14434
890_F_3	2588731	0.1	5.65	8	91.06	35.82	13087	12141
890_F_4	769945	0.06	6.13	5	90.07	35.55	7650	6987
890_N_1	99954	0.1	6.12	8	91.01	35.81	14069	13145
890_N_2	544921	0.09	6.89	8	92.42	36.13	12765	12042
890_N_3	213722	0.11	6.11	9	91.47	35.91	15206	14282
890_N_4	28564	0.1	4.84	8	91.58	35.93	14043	13194
891_F_1	2668475	0.1	4.69	8	90.91	35.76	14080	13191
891_F_2	2278529	0.11	6.13	9	91.26	35.86	15160	9078
891_F_3	3059226	0.08	6.47	7	90.18	35.63	11113	10335
891_F_4	1150475	0.06	5.26	5	89.02	35.32	8002	7243
891_N_1	644023	0.11	5.7	9	91.5	35.92	14781	13902
891_N_2	2219930	0.11	6.93	9	91.91	36.02	15126	14196
891_N_3	620542	0.09	6.99	8	91.13	35.84	12883	11992
891_N_4	403509	0.1	4.79	8	91.76	35.98	13539	6654
892_F_1	1294284	0.1	7.16	8	92.03	36.03	13122	12297
892_F_2	1533677	0.12	6.06	10	90.92	35.78	16331	15142
892_F_3	837460	0.1	5.69	8	91.32	35.88	14017	13132
892_F_4	2011658	0.06	6.22	5	89.27	35.37	8090	6679
892_N_1	197882	0.1	6.05	8	91.46	35.91	14089	13234
892_N_2	379267	0.12	7.1	10	91.8	35.98	15799	7459
892_N_3	170481	0.08	6.25	6	91.36	35.89	10439	9782
892_N_4	167453	0.09	4.47	7	91.83	35.99	12430	1204
894_F_1	3069260	0.09	7.09	7	92.27	36.09	12096	11396
894_F_2	31128973	0.11	5.86	9	90.49	35.69	14478	13349
894_F_3	2047715	0.1	5.94	8	90.92	35.79	13074	12169
894_F_4	2122882	0.06	5.42	5	90.45	35.63	7973	7331
894_N_1	436666	0.1	6.36	8	90.85	35.77	13069	12188
894_N_2	280898	0.11	6.96	9	91.85	36	15310	14405
894_N_3	153023	0.1	6.28	8	91.39	35.9	13703	12882
894_N_4	678212	0.1	4.9	9	91.26	35.87	14122	13258
c10milk	15211	0.12	5.36	10	88.57	35.18	16444	15210
c15milk	40826	0.09	5.53	7	90.47	35.66	12326	11520
c19milk	15631	0.09	5.82	7	89.5	35.43	11977	11078
c26D	674471	0.1	5.06	8	91.13	35.83	13245	12349
c26D2	120213	0.1	5.69	8	90.49	35.69	13881	13022
c26FE	208935	0.09	4.92	8	90.59	35.7	13455	5203
c26FE2	41556	0.1	5.03	8	90.38	35.66	12928	83
c26PF	17226	0.09	5.73	8	91.43	35.91	8404	7717
c26PF2	5036363	0.08	5.75	7	90.91	35.79	11381	10704
c26SFl	609422	0.09	5.41	7	91.35	35.89	12715	11926
c26SFl2	2734798	0.09	5.02	7	90.46	35.68	12323	11464
c26milk	238403	0.06	5.79	5	88.55	35.2	11930	11227
c28milk	22798	0.08	4.85	7	89.93	35.53	11075	10270
c3D2	103022	0.08	6.76	7	90.63	35.72	11112	10402
c3FE2	2437865	0.09	6.33	8	91.79	35.97	12806	12079
c3PF2	49175	0.05	7.06	4	90.58	35.7	6414	5950
c3SFl2	110693	0.06	4.85	5	86.91	34.86	7852	7277
c4milk	118507	0.1	5.43	8	89.99	35.55	13987	6148
control_1_1	17271	0.08	5.28	6	91.01	35.8	10767	10171
control_1_2	276037	0.05	5.73	4	86.2	34.7	7470	6835
control_1_4	291229	0	15.07	0	76.28	32.33	146	110
control_1_5	130082	0.02	5.77	2	89.57	35.46	2789	2548
control_1_6	159382	0.01	6.14	1	87.58	34.99	1710	1529
control_2_1	420868	0.01	10.61	1	89	35.32	1367	1248
control_2_2	124241	0.01	6.58	1	89.11	35.35	1732	1596
control_2_4	165873	0.03	6.77	2	87.38	34.89	4092	3574
control_2_5	150297	0	8.57	0	86.65	34.73	677	590
control_2_6	138559	0.02	9.4	2	89.9	35.53	2522	2315
d7c10pp	3442860	0.11	5.75	9	91.21	35.85	15315	14271
d7c10sd	4224372	0.09	5.93	8	92.11	36.06	13000	12293
d7c10sfe	560275	0.09	5.55	7	90.85	35.78	12457	11656
d7c10sfl	578484	0.1	6.23	8	90.78	35.76	13811	12852
d7c15pp	4821512	0.11	5.39	9	91.23	35.86	14719	13727
d7c15sd	83455	0.11	5.12	9	91.2	35.85	15500	14513
d7c15sfe	480240	0.11	4.93	9	91.25	35.87	15537	14512
d7c15sfl	1370317	0.09	5.79	8	91.79	35.99	12533	11809
d7c19pp	1394278	0.11	5.69	9	91.68	35.97	14440	6403
d7c19sd	141143	0.1	4.99	8	91.92	36.02	13580	12818
d7c19sfe	203738	0.11	5	9	90.79	35.77	14423	13459
d7c19sfl	680262	0.11	5.08	9	91.99	36.04	15643	14787
d7c26pp	923278	0.1	5.26	8	91.75	35.99	13110	12373
d7c26sd	491939	0.11	5.17	9	92.12	36.06	15402	14566
d7c26sfe	348299	0.18	4.75	15	91.05	35.83	24611	23019
d7c26sfl	781865	0.1	5.14	8	90.68	35.74	13133	12240
d7c28pp	262477	0.11	5.55	9	90.86	35.77	14577	13593
d7c28sd	3260313	0.12	4.92	10	92.17	36.06	16901	15969
d7c28sfe	73651	0.1	4.45	8	90.52	35.7	13779	12834
d7c28sfl	431708	0.08	5.87	6	90.84	35.75	10556	9819
d7c4pp	10701204	0.1	5.76	8	91.62	35.95	13392	12596
d7c4sd	2273335	0.11	6.67	9	91.89	36	14458	13586
d7c4sfe	86169	0.11	5.68	9	90.94	35.8	14776	13846
d7c4sfl	1565662	0.12	5.46	10	91.15	35.84	16115	15080

## Sheet: rarefaction-curve
***dotted line represents the average reads per sample post-processing
